# Supplementary material for: A Functional Genomics View of Gibberellin Metabolism in the Cnidarian Symbiont Breviolum minutum
Source: Front Plant Sci. 2022 Sep 12;13:927200. doi: 10.3389/fpls.2022.927200 (PMC9510744; doi:10.3389/fpls.2022.927200)
Supplement: Supplementary file 1 [file Data_Sheet_1.xlsx]

## Sheet: Data S1
Data S1. List of proteins involved in GA metabolism and signaling pathways that were used to create the similarity heatmap. The candidates with lowest e-values are listed. Protein names, accession numbers, species names, and blast e-values for the closest Arabidopsis orthologs are provided.
Symbol	Annotation	Accession	Candidate	e-value	Candidate	e-value	Candidate	e-value	Candidate	e-value
			Symbiodinium microadriaticum (Clade A)		Fugacium kawagutii (Clade F, formerly S. kawagutii)		Cladocopium goreaui (Clade C, formerly S. goreaui)		Breviolum minutum (Clade B, formerly S. minutum)
CPS/GA1	Ent-copalyl diphosphate synthase		NH		NH		NH		NH
KS/GA2	Ent-kaur-16-ene synthase		NH		NH		NH		NH
KO/GA3	Ent-kaurene oxidase		Smic11391	2e-21	SymbF.scaffold2087.9	2e-24	SymbC1.scaffold10094.1	5e-25	symbB.v1.2.032342.t2	1e-24
KAO1	Ent-kaurenoic acid oxidase 1		Smic33540	5e-39	SymbF.scaffold2412.3	5e-26	SymbC1.scaffold5292.2	9e-29	symbB.v1.2.021815.t1	6e-32
KAO2	Ent-kaurenoic acid oxidase 2		Smic35068	8e-18	SymbF.scaffold236.19	6e-15	SymbC1.scaffold5.156	2e-25	symbB.v1.2.021020	2e-22
GA20ox1	Gibberellin 20 oxidase 1		Smic29567	6e-22	SymbF.scaffold126.23	2e-19	SymbC1.scaffold25.45	5e-33	symbB.v1.2.029926.t1	1e-26
GA20ox2	Gibberellin 20 oxidase 2		Smic238	2e-20	SymbF.scaffold154.18	1e-09	SymbC1.scaffold3050.4	5e-26	symbB.v1.2.002646.t1	2e-21
GA20ox3	Gibberellin 20 oxidase 3		Smic5431	7e-17	SymbF.scaffold909.7	3e-09	SymbC1.scaffold7585.3	1e-21	symbB.v1.2.027376.t1	9e-18
GA20ox4	Gibberellin 20 oxidase 4		Smic22143	4e-14	SymbF.scaffold1005.11	6e-06	SymbC1.scaffold4618.2	4e-17	symbB.v1.2.027376.t2	4e-15
GA20ox5	Gibberellin 20 oxidase 5		Smic34565	2e-12	SymbF.scaffold1221.6	1e-05	SymbC1.scaffold1263.8	4e-12	symbB.v1.2.000094.t1	3e-14
GA3ox1/GA4	Gibberellin 3-beta-dioxygenase 1		Smic238	2e-17	SymbF.scaffold126.23	9e-11	SymbC1.scaffold25.45	6e-27	symbB.v1.2.029926.t1	6e-15
GA3ox2	Gibberellin 3-beta-dioxygenase 2		Smic34565	2e-15	SymbF.scaffold909.7	6e-06	SymbC1.scaffold3050.4	1e-18	symbB.v1.2.002646.t1	3e-16
GA3ox3	Gibberellin 3-beta-dioxygenase 3		Smic5431	1e-15	SymbF.scaffold1221.6	5e-05	SymbC1.scaffold7585.3	9e-15	symbB.v1.2.029115.t1	3e-12
GA3ox4	Gibberellin 3-beta-dioxygenase 4		Smic29567	8e-16	SymbF.scaffold154.18	1e-06	SymbC1.scaffold540.21	2e-15	symbB.v1.2.025906.t2	9e-14
GA2ox1	Gibberellin 2-beta-dioxygenase 1		Smic5431	4e-17	SymbF.scaffold126.23	3e-11	SymbC1.scaffold7585.3	8e-23	symbB.v1.2.027376.t1	5e-19
GA2ox2	Gibberellin 2-beta-dioxygenase 2		Smic22143	5e-12	SymbF.scaffold154.18	2e-05	SymbC1.scaffold25.45	3e-14	symbB.v1.2.002646.t1	7e-16
GA2ox3	Gibberellin 2-beta-dioxygenase 3		Smic34565	6e-17	SymbF.scaffold1221.6	4e-06	SymbC1.scaffold3050.4	3e-20	symbB.v1.2.029926.t1	1e-18
GA2ox4	Gibberellin 2-beta-dioxygenase 4		Smic238	3e-17	NH		SymbC1.scaffold1263.8	3e-17	symbB.v1.2.027376.t2	2e-17
GA2ox6	Gibberellin 2-beta-dioxygenase 5		Smic48000	4e-17	SymbF.scaffold909.7	5e-05	SymbC1.scaffold4618.2	1e-12	symbB.v1.2.000094.t1	3e-15
GA2ox7	Gibberellin 2-beta-dioxygenase 6		Smic4340	5e-16	NH		SymbC1.scaffold540.21	8e-11	symbB.v1.2.000773.t1	1e-13
GA2ox8	Gibberellin 2-beta-dioxygenase 7		Smic23323	2e-10	SymbF.scaffold1005.11	7e-05	SymbC1.scaffold1075.4	7e-14	symbB.v1.2.025906.t2	9e-16
GAMT1	S-adenosyl-L-methionine-dependent methyltransferases-like protein		Smic22558	4e-14	NH		NH		NH
GAMT2	S-adenosyl-L-methionine-dependent methyltransferases-like protein		NH		NH		NH		NH
CYP714D1	CYP714D1		Smic16125	1e-29	SymbF.scaffold841.9	1e-23	SymbC1.scaffold1894.2	4e-31	symbB.v1.2.029813.t1	6e-23
GAI	DELLA protein GAI		NH		NH		NH		NH
RGA	DELLA protein		NH		NH		NH		NH
RGL1	DELLA protein RGL1		NH		NH		NH		NH
RGL2	DELLA protein RGL2		NH		NH		NH		NH
RGL3	DELLA protein RGL3		NH		NH		NH		NH
SLR1	DELLA protein SLR1		NH		NH		NH		NH
SLN1	DELLA protein SLN1		NH		NH		NH		NH
PKL	CHD3-type chromatin-remodeling factor		Smic17768	1e-85	SymbF.scaffold1138.2	6e-49	SymbC1.scaffold23.123	1e-66	symbB.v1.2.019527.t1	3e-63
GID1	F-box protein GID1		Smic36164	6e-14	NH		SymbC1.scaffold1037.17	2e-23	symbB.v1.2.006199.t1	4e-11
GID2	F-box protein GID2		NH		NH		NH		NH
SNE	F-box protein		NH		NH		NH		NH
SPY	UDP-N-acetylglucosamine--peptide N-acetylglucosaminyltransferase		Smic7311	2e-134	SymbF.scaffold2130.17	1e-89	SymbC1.scaffold9141.2	1e-133	symbB.v1.2.023338.t1	4e-104
SLY1	F-box protein		NH		NH		NH		NH
GAMYB	Transcription factor GAMYB		Smic10100	2e-09	SymbF.scaffold79.38	6e-10	NH		symbB.v1.2.009451.t1	7e-10
